# Supplementary material for: How to account for behavioral states in step-selection analysis: a model comparison
Source: PeerJ. 2024 Feb 26;12:e16509. doi: 10.7717/peerj.16509 (PMC10903358; doi:10.7717/peerj.16509)
Supplement: Supplemental Information 2 [file peerj-12-16509-s002.zip]

Archive with 6 entries (6 files):
- Pohle_et_al_Code/Case_study.R
- Pohle_et_al_Code/functions.R
- Pohle_et_al_Code/Read_me.txt
- Pohle_et_al_Code/Results_case_study.R
- Pohle_et_al_Code/Results_simulation_study.R
- Pohle_et_al_Code/Simulation_study.R
