# Supplementary material for: How to account for behavioral states in step-selection analysis: a model comparison
Source: PeerJ. 2024 Feb 26;12:e16509. doi: 10.7717/peerj.16509 (PMC10903358; doi:10.7717/peerj.16509)
Supplement: Supplemental Information 2 [file peerj-12-16509-s002.zip › Pohle_et_al_Code/Read_me.txt]

This folder contains the R Code used for the simulation and case study.

1) functions
functions.R contains all functions used for the simulation and case study.

2) Simulation study
Landscape10.RData and Landscape50.RData, i.e. the landscape rasters used in the analysis, can be downloaded from:
https://www.dropbox.com/scl/fo/12noduo54yjjuw9x12svf/h?dl=0&rlkey=mitq02h5f0rw42dkispzhouiy

Script Simulation_study.R is used to run the simulation studies by setting "scenario" to 1, 2 or 3. Parallel computation is used.
Script Results_simulation_study.R is used to create the result figures and tables.

3) Bank vole case study
The data for the case study can be downloaded from :
https://www.dropbox.com/scl/fo/12noduo54yjjuw9x12svf/h?dl=0&rlkey=mitq02h5f0rw42dkispzhouiy

The foler contains two data sets:
 - Info_replicates.rds: contains informations for each bank vole indiviual and corresponding replicate and conspecifics
 - Vole_case_control.rds: contains case-control data for each individual

Script Case_study.R is used to run the interaction bank vole models.
Script Results_case_study.R is used to create the result figures and tables.
